# Supplementary material for: Biomechanical determinants of ground contact time and jump height during drop jumps in male athletes
Source: PeerJ. 2026 Mar 17;14:e20947. doi: 10.7717/peerj.20947 (PMC13003945; doi:10.7717/peerj.20947)
Supplement: Supplemental Information 1 [file peerj-14-20947-s001.m]

%% Memo
% A program to perform partial least squares regression analysis on RSI.
% Add code to exclude Contact time (on-off) when using RSI as the dependent variable.

clear
close all

% File and sheet specification
num_cal = 3; % The number of variables to be used as dependent variables
filename = 'DataSet_DJ_Kishi_rev#1.xlsx';
sheetname = 'NDJ(PLS)';
str_ExFL_PLS = 'Results_PLS_DJ_Suppl_rev#1.xlsx';

numComponent = 10; % The number of components
num_cv_k = 5; % Cross-validation (CV)
num_th_VIP = 1; % default：1
num_th_CNTR = 0.9; % explanation rate　default：90

screenSize = get(0, 'ScreenSize');
figWidth = screenSize(3) / 2;
figHeight = screenSize(4);

% Import data
data = readtable(filename, 'Sheet', sheetname, 'VariableNamingRule', 'preserve' );
numericVars = varfun(@isnumeric, data, 'OutputFormat', 'uniform');
varNames_all = data.Properties.VariableNames(numericVars);

for i1 = 1: num_cal
    varNames = varNames_all;  % initialization

    % --- Select independent variable by GUI ---
    [ind, tf] = listdlg('PromptString', 'Select a dependent variable (Y):', ...
                        'SelectionMode', 'single', ...
                        'ListString', varNames, 'ListSize', [400, 300]);

    if ~tf
        error('No variable selected. Terminating.');
    end
    
    targetVar = varNames{ind};
        split_str_varInd = strsplit(targetVar, ' ');
        str_sheet = string(split_str_varInd(1));
    Yvec = data{:, targetVar};
    
    %% Select dependent variables by GUI
    explainerCandidates = varNames(~strcmp(varNames, targetVar));
    [indX, tfX] = listdlg('PromptString', ['Select one or more predictor variables (X) for Y = ', targetVar], ...
                          'SelectionMode', 'multiple', ...
                          'ListString', explainerCandidates, 'ListSize', [400, 300]);

    if ~tfX || isempty(indX)
        error('No predictor variables selected. Terminating.');
    end
    predictorVars = explainerCandidates(indX);
    Xmat = table2array(data(:, predictorVars));

    % Delete rows with missing values
    completeIdx = all(~ismissing([Xmat, Yvec]), 2);
    Xmat = Xmat(completeIdx, :);
    Yvec = Yvec(completeIdx);
    
    % Standardization
    Xmat = zscore(Xmat);
    Yvec = zscore(Yvec);

%% --- Remove highly correlated explanatory variables (correlation coefficient > 0.95) ---
corrMatrix = corr(Xmat);
highCorrPairs = abs(corrMatrix) > 0.95 & ~eye(size(corrMatrix));

varsToRemove = false(1, size(Xmat, 2));
removedVarNames = {};

for i = 1:size(highCorrPairs,1)
    if any(highCorrPairs(i,:) & ~varsToRemove)
        j = find(highCorrPairs(i,:), 1, 'last');
        if ~varsToRemove(j)
            varsToRemove(j) = true;
            removedVarNames{end+1} = predictorVars{j};
        end
    end
end
    
% Exclude the corresponding variable names and matrices.
Xmat(:, varsToRemove) = [];
predictorVars(varsToRemove) = [];

% --- Display the deleted variables. ---
if ~isempty(removedVarNames)
    fprintf('Variables deleted due to correlation > 0.95');
    disp(removedVarNames');
else
    fprintf('No variables were deleted due to correlation > 0.95.');
end

% --- Output the excluded variables to column M of the Excel file. ---
removedVarTable = table(removedVarNames', 'VariableNames', {'Removed_HighCorr_Variables'});
writetable(removedVarTable, str_ExFL_PLS, 'Sheet', str_sheet, 'Range', 'M1');

    %% Determine the optimal number of components using cross-validation.
    maxComponents = min(numComponent, size(Xmat,2));
    MSE_CV = zeros(maxComponents,1);
    K = num_cv_k;
    cv = cvpartition(length(Yvec), 'KFold', K);
    
    for n = 1:maxComponents
        mseFold = zeros(K,1);
        for k = 1:K
            trainIdx = training(cv,k);
            testIdx = test(cv,k);
            [~, ~, ~, ~, B] = plsregress(Xmat(trainIdx,:), Yvec(trainIdx), n);
            ypred = [ones(sum(testIdx),1) Xmat(testIdx,:)] * B;
            mseFold(k) = mean((Yvec(testIdx) - ypred).^2);
        end
        MSE_CV(n) = mean(mseFold);
    end
    
    % Select the number of components with the minimum MSE.
    [~, nCompOpt] = min(MSE_CV);
    fprintf('Optimal number of LVs: %d\n', nCompOpt);
    
    %% Run PLS regression again using the optimal number of components.
    [XL, YL, XS, YS, BETA, PCTVAR, MSE, stats] = plsregress(Xmat, Yvec, nCompOpt, 'CV', 10);
    
    % Evaluation of prediction accuracy
    yfit = [ones(size(Xmat,1),1) Xmat] * BETA;
    Rsq = 1 - sum((Yvec - yfit).^2) / sum((Yvec - mean(Yvec)).^2);
    fprintf('oefficient of determination R²: %.4f\n', Rsq);

    %% Calculation of VIP (Variable Importance in Projection) scores
    [~, p] = size(Xmat);
    W0 = stats.W./ sqrt(sum(stats.W.^2,1));
    T = stats.T2;
    Q = YL;
    SS = sum(T.^2, 1).* sum(Q.^2, 1); % Explained variance of Y for each component
    totalSS = sum(SS);
    VIP = sqrt(p* sum(SS.* (W0.^2), 2)./ totalSS);
  
    %% Calculate the cumulative explained variance ratio
    cumX = cumsum(PCTVAR(1,:));  % Cumulative sum of X
    cumY = cumsum(PCTVAR(2,:));  % Cumulative sum of Y

    %% Summarize important variables by component
    % 1. Obtain the indices of important variables (VIP > 1)
    vipIdx = find(VIP > num_th_VIP);
    
    % 2. Identify which component each important variable contributes to the most.
    [~, compIdx] = max(abs(W0(vipIdx, :)), [], 2);
    
    % 3. List the variable names and their corresponding component numbers.
    importantVarNames = predictorVars(vipIdx)';
    result = [importantVarNames, num2cell(compIdx)];

    %% --- Display all variables regardless of their VIP values, sort them by component and weight, and output them to columns A to E. ---
    nVars = length(predictorVars);
    [~, allComp] = max(abs(W0(:, 1:nCompOpt)), [], 2);
    weights_all = arrayfun(@(i) W0(i, allComp(i)), 1:nVars)';
    tempTable = table(predictorVars(:), allComp(:), VIP(:), weights_all(:), ...
    'VariableNames', {'Variable','Component','VIP','Weight'});
    
    [~, sortIdx] = sortrows([tempTable.Component, -abs(tempTable.Weight)]); % Sort within each component by the absolute value of the weight.
    tempTable = tempTable(sortIdx, :);
    cumulativeVarCol = NaN(height(tempTable), 1);
    uniqueComps = unique(tempTable.Component);
    cumY_percent = cumsum(PCTVAR(2,1:nCompOpt)) * 100;
    
    for i = 1:length(uniqueComps)
        c = uniqueComps(i);
        idx = find(tempTable.Component == c, 1, 'first');
        if ~isempty(idx)
            cumulativeVarCol(idx) = cumY_percent(c);
        end
    end
    
    tempTable.CumulativeR2Y_percent = cumulativeVarCol;
    writetable(tempTable, str_ExFL_PLS, 'Sheet', str_sheet, 'Range', 'A1');

    %% Model fit metrics such as R² (coefficient of determination), Q², and RMSECV (root mean square error of cross-validation)
    Q2 = 1 - min(MSE_CV) / var(Yvec);  % Q² obtained through cross-validation
    RMSECV = sqrt(min(MSE_CV));
    
    % Assess the significance of the model using an F-test (regression vs. residual).
    SSR = sum((yfit - mean(Yvec)).^2);
    SSE = sum((Yvec - yfit).^2);
    DFR = nCompOpt;                 % Degrees of freedom used for regression
    DFE = length(Yvec) - nCompOpt - 1;  % Degrees of freedom for error (residuals)
    MSR = SSR / DFR;
    MSE_f = SSE / DFE;
    F = MSR / MSE_f;
    p_val_model = 1 - fcdf(F, DFR, DFE);
    
    R2Y_all = cumsum(PCTVAR(2,1:nCompOpt));
    Q2_all = 1 - MSE_CV(1:nCompOpt) ./ var(Yvec);
    RMSECV_all = sqrt(MSE_CV(1:nCompOpt));
    p_val_model_all = repmat(p_val_model, nCompOpt, 1);
    modelStats = table((1:nCompOpt)', R2Y_all(:), Q2_all(:), RMSECV_all(:), p_val_model_all, ...
        'VariableNames', {'Component','R2Y', 'Q2', 'RMSECV', 'p_value_model'});

    % Keep the model statistics without saving, in order to output them to column G of the dependent variable's sheet.
    modelStatsSheet = modelStats;

    %% Partial regression coefficients and 95% confidence intervals (manually calculating the standard error)
    residuals = Yvec - yfit;
    s_squared = sum(residuals.^2) / (length(Yvec) - nCompOpt - 1);  % Variance
    X_with_const = [ones(size(Xmat,1),1) Xmat];
    CovB = s_squared * pinv(X_with_const' * X_with_const); % Variance-covariance matrix
    se = sqrt(diag(CovB));  % Standard error
    
    coef = BETA(2:end);  % Coefficients of the explanatory variables (excluding the intercept)
    se_X = se(2:end);     % Standard errors of the explanatory variables
    
    % Standardize vector lengths (to prevent any potential mismatches)
    nVars = length(coef);
    VIP = VIP(1:nVars);
    se_X = se_X(1:nVars);
    t_crit = tinv(0.975, length(Yvec) - nCompOpt - 1);
    CI_lower = coef - t_crit * se_X;
    CI_upper = coef + t_crit * se_X;
    
    % p-values (t-test of the coefficients)
    t_val = coef ./ se_X;
    p_val = 2 * (1 - tcdf(abs(t_val), length(Yvec) - nCompOpt - 1));

    components = zeros(nVars,1);
    for i = 1:nVars
        [~, components(i)] = max(abs(W0(i,1:nCompOpt)));  % Standardize based on the component with the maximum W0 value, regardless of VIP.
    end  % Record the number of components used for all variables.

    coefTable = table(predictorVars(1:nVars)', components, VIP, coef, p_val, CI_lower, CI_upper, ...
        'VariableNames', {'Variable', 'Component', 'VIP', 'Coefficient', 'p_value', '95CI_Lower', '95CI_Upper'});

    % Keep the variable statistics without saving, in order to output them to column L of the dependent variable's sheet.
    coefTableSheet = coefTable;

    %% Combine all plots into a single window
    screenSize = get(0, 'ScreenSize');
    figWidth = screenSize(3) / 2;
    figHeight = screenSize(4);
    fig = figure('Name','Visualization of PLS regression','Position',[screenSize(3)/2, screenSize(4) - figHeight, figWidth, figHeight]);
    set(fig, 'DefaultAxesFontName', 'Helvetica');
    set(fig, 'DefaultTextFontName', 'Helvetica');
    
    % Create numeric labels
    varNums = 1:nVars;
    
    % VIP score
    subplot(3,2,1);
    bar(VIP);
    xticks(varNums);
    xticklabels(string(varNums));
    ylabel('VIP Score');
    title('VIP Scores');
    yline(1, '--r');
    grid on;
    
    % Partial regression coefficients
    subplot(3,2,2);
    bar(coef);
    xticks(varNums);
    xticklabels(string(varNums));
    ylabel('Regression Coefficient');
    title('Standardized Regression Coefficients');
    grid on;
    
    % Cumulative Y explained variance ratio
    cumY = cumsum(PCTVAR(2,:));
    subplot(3,2,3);
    plot(1:length(cumY), cumY, '-o', 'LineWidth', 2);
    yline(0.9, '--r', '90%');
    xlabel('Number of Components');
    ylabel('Cumulative Y Variance Explained');
    title('Cumulative Variance in Y');
    grid on;
    
    % Observed vs. Predicted
    subplot(3,2,4);
    scatter(Yvec, yfit, 50, 'filled');
    xlabel('Observed RSI');
    ylabel('Predicted RSI');
    title('Observed vs Predicted RSI');
    grid on;
    lsline;
        
    % Insert a correspondence table of numbers and variable names as text.
    subplot(3, [2], [5 6]);
    axis off;
    varLines = arrayfun(@(i) sprintf('%2d: %s', i, predictorVars{i}), 1:nVars, 'UniformOutput', false);
    rows = 10;
    cols = 5;
    padded = rows * cols;
    varLines(end+1:padded) = {''};  % Pad with blanks to adjust the size.

    % Sort the indices in column-major order instead of using reshape, to align numbers vertically.
    varLinesMat = cell(rows, cols);
    for c = 1:cols
        for r = 1:rows
            idx = (r - 1) + (c - 1) * rows + 1;
            if idx <= nVars
                varLinesMat{r, c} = sprintf('%2d: %s', idx, predictorVars{idx});
            else
                varLinesMat{r, c} = '';
            end
        end
    end

    pairs = cell(rows, 1);
    for i = 1:rows
        rowText = sprintf('%-28s %-28s %-28s %-28s %-28s', ...
            varLinesMat{i,1}, varLinesMat{i,2}, varLinesMat{i,3}, ...
            varLinesMat{i,4}, varLinesMat{i,5});
        pairs{i} = rowText;
    end
    
    wrappedText = strjoin(pairs, '\n');
    varText = sprintf('Index to Variable Map:\n%s', wrappedText);

    % Adjust the position and size of the text for display.
    annotation(fig, 'textbox', [0.05 0.01 0.9 0.3], ...
        'String', varText, ...
        'FontName', 'Helvetica', ...
        'FontSize', 10, ...
        'Interpreter', 'none', ...
        'EdgeColor', 'none', ...
        'VerticalAlignment', 'top');     

    % Save figure
    str_grf_name = strcat('Fig_PLS_Visualization_', str_sheet);
    saveas(fig, string(str_grf_name));

    close

    % Add to column G (7th column) of ModelFit.
    writetable(modelStatsSheet, str_ExFL_PLS, 'Sheet', str_sheet, 'Range', 'G1');

end
