# Supplementary material for: Biomechanical determinants of ground contact time and jump height during drop jumps in male athletes
Source: PeerJ. 2026 Mar 17;14:e20947. doi: 10.7717/peerj.20947 (PMC13003945; doi:10.7717/peerj.20947)
Supplement: Supplemental Information 2 [file peerj-14-20947-s002.xlsx]

## Sheet: NDJ(PLS)
ID	Body height [m]	Body mass [kg]	Contact time (GC) [s]	Contact time (ECC) [s]	Contact time (CON) [s]	Flight time [s]	Jump height [m]	RSI [m/s]	Impluse (GC) [Ns/kg]	Impluse (ECC) [Ns/kg]	Impluse (CON) [Ns/kg]	Mean vGRF (GC) [N/kg]	Mean vGRF (ECC) [N/kg]	Mean vGRF (CON) [N/kg]	Peak vGRF (GC) [N/kg]	Peak vGRF (ECC) [N/kg]	Peak vGRF (CON) [N/kg]	Impluse ratio [a.u.]	Vertical Stiffness [N/m/kg]	vGRF (0vel) [N/kg]	RFD [N/s/kg]	Synchronics [%]	CoM work (GC) [J/kg]	CoM work (ECC) [J/kg]	CoM work (CON) [J/kg]	CoM displacement (ECC) [m]	CoM displacement (CON) [m]	Hip Ext.(+)/Flx.(-) angle @contact [deg]	Hip Abd.(+)/Add.(-) angle @contact [deg]	Hip Ext.(+)/Int.(-) rot. angle @contact [deg]	Knee Ext.(+)/Flx.(-) angle @contact [deg]	Knee Valgus(+)/Varus(-) angle @contact [deg]	Knee Ext.(+)/Int.(-) rot. angle @contact [deg]	Ankle Pla.(+)/Dor.(-) flx. angle @contact [deg]	Ankle Eve.(+)/Inv.(-) angle @contact [deg]	Ankle Abd.(+)/Add.(-) angle @contact [deg]	Hip Ext.(+)/Flx.(-) ROM (GC) [deg]	Hip Abd.(+)/Add.(-) ROM (GC) [deg]	Hip Ext.(+)/Int.(-) rot. ROM (GC) [deg]	Knee Ext.(+)/Flx.(-) ROM (GC) [deg]	Knee Valgus(+)/Varus(-) ROM (GC) [deg]	Knee Ext.(+)/Int.(-) rot. ROM (GC) [deg]	Ankle Pla.(+)/Dor.(-) flx. ROM (GC) [deg]	Ankle Eve.(+)/Inv.(-) ROM (GC) [deg]	Ankle Abd.(+)/Add.(-) ROM (GC) [deg]	Hip Ext.(+)/Flx.(-) ROM (ECC) [deg]	Hip Abd.(+)/Add.(-) ROM (ECC) [deg]	Hip Ext.(+)/Int.(-) rot. ROM (ECC) [deg]	Knee Ext.(+)/Flx.(-) ROM (ECC) [deg]
1	1.66	51.0183	0.224333	0.108667	0.115667	0.525	0.374744	1.66818	5.04796	2.39223	2.65572	32.2034	31.8699	32.6924	53.9199	53.1435	50.9191	0.90238	292.005	47.4413	689.259	8.67304	0.545606	-5.01092	5.55653	0.185789	0.21446	-20.7334	-4.72073	1.3673	-10.3512	2.21802	-20.915	21.2917	23.9735	5.16155	30.7461	9.21905	19.168	47.0697	9.4251	14.6876	53.4661	17.6854	17.5989	12.0303	7.66798	9.97845	40.0686
2	1.77	67.2346	0.168	0.0753333	0.0926667	0.470333	0.295795	1.7609	4.58251	2.09301	2.4895	36.8672	37.5947	36.6664	73.3318	73.3318	72.9242	0.841535	594.499	72.9242	1003.67	0	1.07606	-3.71688	4.79294	0.12341	0.170091	-10.2932	-4.36935	2.98062	-21.9823	3.7459	-6.37207	26.112	2.33249	3.36462	21.2196	1.99855	13.0785	37.2419	4.72102	10.9761	53.2915	10.4247	12.6693	2.81871	0.668604	5.54795	16.384
3	1.71	66.1953	0.174	0.0736667	0.100333	0.542333	0.427958	2.46157	5.00946	2.19412	2.81535	38.4025	39.5376	37.8604	71.1135	71.1135	67.6941	0.779975	567.629	67.6941	1098.6	0	1.72357	-4.03098	5.75454	0.125303	0.197115	-22.8986	-1.52715	4.6511	-26.5251	-2.007	-18.0033	17.6878	12.2797	5.36691	24.1946	8.09993	12.9542	43.2126	7.68786	10.4644	55.9009	9.75678	16.2181	3.01681	4.29007	6.93528	17.1608
4	1.67	69.195	0.267333	0.107333	0.16	0.560333	0.416961	1.59106	5.18391	2.44778	2.73612	29.3437	32.6591	27.1989	47.2454	47.2454	42.1341	0.896346	287.635	42.0712	1226.93	0.55325	1.77918	-4.93611	6.71529	0.167796	0.300577	-25.9148	-3.40106	10.7829	-30.9354	4.52451	-13.6777	4.92357	0.448881	0.484908	44.1628	6.59482	14.5739	59.3932	11.1324	9.71313	61.7512	14.7742	9.72	14.0302	4.28685	6.45041	30.4682
5	1.73	69.9131	0.221	0.097	0.124	0.523	0.350287	1.58708	4.74122	2.26189	2.47933	31.1406	33.0541	29.7575	51.202	51.202	47.2292	0.914397	331.047	47.1517	777.225	2.1028	1.05578	-4.26753	5.32331	0.154652	0.223283	-25.8125	-5.44692	-1.35128	-26.1188	1.14087	-4.6346	14.0913	-0.503529	7.75798	29.6675	5.54295	13.0647	52.8306	4.15082	11.4244	54.276	11.8879	11.0463	8.66395	3.27231	8.22241	29.8644
6	1.73	80.7795	0.198	0.0903333	0.107667	0.463	0.287542	1.46552	4.33435	2.14791	2.18644	31.7472	33.8452	30.2787	63.7664	63.7664	60.1182	0.982429	444.659	60.1182	854.314	0	0.694421	-3.88888	4.5833	0.146091	0.198167	-22.1315	-6.26463	7.26985	-24.7602	2.22938	-4.77631	18.8988	8.22109	-0.966709	27.3685	6.02415	16.7248	44.6194	8.01063	14.4163	57.1606	12.8093	9.36179	8.0737	3.53583	8.45069	19.1232
7	1.72	75.2464	0.187	0.0763333	0.110667	0.483333	0.294848	1.57912	4.43728	2.28036	2.15692	33.4194	39.6993	29.2548	68.9374	68.9374	49.5984	1.05792	633.239	46.8423	1370.66	4.54545	0.634969	-3.71466	4.34963	0.108902	0.186267	-36.5218	-1.7124	8.44429	-28.249	3.46452	-17.7721	19.1798	12.7523	-0.494922	29.6683	8.86017	14.8139	42.7573	6.02556	11.9394	47.8316	11.2017	14.0591	8.87499	5.06196	5.52935	15.0024
8	1.76	75.0348	0.381	0.173	0.208	0.553333	0.422417	1.11577	5.22185	2.57494	2.64692	23.5393	24.7753	22.5419	38.8224	38.8224	27.9961	0.973057	152.986	27.5676	687.861	5.69931	1.32121	-5.89494	7.21615	0.256735	0.353065	-33.5656	-12.9037	2.5751	-28.4852	8.15106	-10.3108	21.448	10.3899	2.85436	52.0863	7.44643	24.9352	64.2536	14.1381	17.856	63.0579	10.0097	11.8724	20.0053	5.2107	11.3968	35.4213
9	1.84	79.6758	0.258667	0.114333	0.144333	0.475333	0.279539	1.07832	4.6084	2.23981	2.36859	27.5159	29.3468	26.1815	47.5783	47.5783	43.4736	0.951036	275.146	43.3649	921.807	0.775194	1.0251	-4.37654	5.40164	0.17348	0.256591	-29.535	-10.0213	-1.73692	-21.7257	7.19981	-8.34394	13.2645	11.0756	4.90341	31.4035	4.74721	8.28773	54.0338	7.68691	9.24719	55.1648	9.60125	12.0415	8.3839	2.32116	5.99564	33.3565
10	1.87	67.2346	0.242667	0.100667	0.142	0.501667	0.341478	1.41439	5.10737	2.42114	2.68623	30.803	33.8288	28.7374	51.955	51.955	42.9715	0.902526	322.907	42.9715	821.139	0	1.23326	-4.78174	6.015	0.162463	0.254251	-29.6244	-7.60854	8.59494	-28.4401	10.0798	-26.2805	18.7987	15.6036	7.37965	31.7084	7.87505	21.0771	49.4106	11.2223	16.3034	55.8767	10.2706	16.2661	8.02998	6.3427	9.33384	22.7403
11	1.66	68.147	0.3284	0.146133	0.182267	0.480267	0.309934	0.949495	4.72219	2.52104	2.20115	24.2151	27.0838	21.929	39.3234	39.3234	30.5387	1.14719	189.54	30.0322	642.059	6.46077	0.072795	-5.33141	5.40421	0.209773	0.283049	-38.9951	-13.3259	-3.8347	-28.7627	10.5979	4.76591	27.9523	2.8161	-3.05054	45.4706	11.2152	16.3894	67.2253	17.584	13.7504	53.3785	20.2931	8.22949	13.7863	8.21917	7.04212	37.637
12	1.76	70.5359	0.301467	0.1336	0.167867	0.508	0.346066	1.14746	4.98529	2.57051	2.41478	26.3169	29.0777	24.174	47.3684	47.3684	34.1865	1.06449	234.387	34.144	1432.98	1.13071	0.129662	-5.63053	5.76019	0.203305	0.276318	-19.906	-8.08946	2.51697	-25.3804	7.28434	-21.2402	11.4961	5.5337	3.15971	34.6437	6.15392	12.865	54.6463	16.0784	8.92488	45.061	10.2384	8.63857	15.5115	3.9339	9.42185	32.0888
13	1.76	70.5474	0.238667	0.109867	0.1288	0.5068	0.342259	1.43489	4.94007	2.46386	2.47621	30.4542	32.1914	29.0324	51.0706	51.0706	44.7939	0.995001	267.006	44.215	780.66	4.1532	0.0313	-5.37598	5.40728	0.191543	0.22937	-22.9586	-9.99775	-8.7649	-19.3106	9.12612	-7.14164	24.3675	13.2073	7.4304	32.3963	4.41639	15.3799	50.0886	12.4502	5.96606	57.0048	11.1281	13.1836	11.3787	2.44237	11.0495	33.4988
14	1.86	75.6487	0.268533	0.125867	0.142667	0.4788	0.348386	1.30384	4.70022	2.25794	2.44228	27.3783	27.9001	26.9613	42.4485	42.4485	40.2123	0.925124	212.032	38.5101	674.987	8.02441	0.535028	-4.93591	5.47094	0.201488	0.242273	-27.2222	-6.79786	4.91055	-12.9319	6.78875	-21.3005	19.6211	22.0405	-1.5149	34.2614	6.99942	13.9803	47.1537	12.5686	10.6484	44.348	18.9325	10.9506	12.9239	6.79311	9.2884	34.7253
15	1.72	77.9833	0.197333	0.0852	0.112133	0.439067	0.256006	1.29984	4.4487	2.35081	2.09788	32.3463	37.5506	28.499	62.898	62.898	49.9603	1.1237	471.478	48.7352	1188.83	3.71771	-0.389426	-4.42241	4.03298	0.13588	0.178373	-15.1106	-4.61129	-3.16851	-15.9822	3.20989	-13.9702	16.2345	7.97743	7.46215	18.3806	7.73319	18.0384	41.2475	6.68912	12.0775	54.957	5.91275	15.1992	6.80757	5.75625	13.3203	30.1219
16	1.8	76.9274	0.1672	0.0722667	0.0949333	0.473867	0.334899	2.00461	4.90714	2.50981	2.39732	39.0884	44.575	35.0636	81.28	81.28	71.3639	1.04781	631.009	71.3639	1410.12	0	0.0558646	-4.82233	4.8782	0.129312	0.178217	-15.8891	-3.33508	4.53918	-23.9797	0.660139	-6.50132	21.8638	14.7374	-4.88345	23.1516	5.61226	17.3769	39.6197	4.30381	10.1652	52.6184	15.3056	16.4015	5.05467	3.31622	8.82661	16.0107
17	1.8	71.4626	0.188667	0.08	0.108667	0.620333	0.505654	2.68054	5.57941	2.57685	3.00256	39.1842	41.9513	37.3901	69.5878	69.5878	63.5173	0.859118	462.32	63.5173	1055.71	0	1.74786	-5.22456	6.97242	0.150674	0.23081	-28.2363	-6.37618	-0.640182	-23.1647	2.71511	1.83121	19.8897	3.89004	-9.09947	33.5023	5.03105	11.7317	50.7378	5.70577	6.02012	58.1769	16.2717	13.8706	8.51507	4.18822	5.80925	27.3347
18	1.84	73.2246	0.202667	0.0866667	0.116	0.565667	0.392799	1.9427	5.18826	2.49745	2.69081	35.2787	38.5987	32.9858	61.4692	61.4692	57.5484	0.928757	409.12	57.0591	931.23	2.35849	0.954929	-4.97167	5.92659	0.150947	0.227321	-28.1517	-3.2415	4.70361	-27.1224	4.3088	-12.6264	16.7558	2.13291	5.08513	27.6511	9.55803	16.8949	46.247	7.5678	9.56533	58.3376	8.43606	13.7224	6.43182	6.9412	8.2596	22.4838
19	1.75	74.9483	0.275	0.106333	0.168667	0.522	0.323276	1.18367	5.05418	2.66181	2.39237	28.2105	34.8408	24.0803	56.8639	56.8639	40.4596	1.11345	337.72	39.8839	1430.62	1.5873	0.223478	-5.57768	5.80116	0.171401	0.295976	-34.0574	-12.2358	-0.154275	-25.381	11.5416	-8.04384	14.891	11.8185	0.217212	40.1269	4.72826	18.066	58.7486	19.3798	11.4412	52.389	31.4351	15.4269	11.0069	3.17194	4.71876	32.8164
20	1.75	75.029	0.233333	0.112667	0.120667	0.507333	0.352453	1.5151	4.89151	2.38405	2.50746	30.68	30.9745	30.5512	51.7323	50.8857	50.6514	0.953534	266.127	48.3105	661.368	5.01632	0.240709	-5.13209	5.3728	0.194822	0.22107	-18.0621	-7.69382	0.097769	-13.4533	6.56272	-3.54115	28.42	7.57985	-3.87707	29.3604	7.21347	12.0751	53.4985	6.85468	11.4814	57.4714	17.0585	14.923	9.74179	4.99959	7.1593	41.428
21	1.77	78.3688	0.196667	0.0823333	0.114333	0.523	0.324222	1.6524	4.79199	2.36176	2.43023	34.0492	38.4413	31.0866	62.6611	62.6611	58.1168	0.97232	453.57	58.1168	953.15	0	0.703714	-4.47492	5.17863	0.138996	0.214289	-19.789	-4.64555	-3.26671	-25.8528	7.77989	-12.2114	24.1827	8.98091	8.73766	21.4482	2.16744	12.5134	49.7489	7.73047	16.524	60.1531	19.3828	21.7414	3.68953	1.35454	3.73128	21.2755
22	1.72	69.4086	0.166667	0.0706667	0.096	0.548333	0.409892	2.46595	5.34135	2.62993	2.71141	41.7091	47.1738	38.0624	82.7545	82.7545	73.5515	0.970753	610.978	73.5515	1426.61	0	0.082054	-5.33083	5.41288	0.1383	0.185793	-26.3644	-4.62049	10.3184	-20.4007	-4.43957	-9.37691	24.2237	8.15778	-6.48659	18.1509	6.84927	12.1268	45.1966	5.69871	9.38197	59.5452	11.9927	15.3949	3.55319	2.43624	4.21369	19.8831
23	1.74	79.6372	0.201667	0.0866667	0.115	0.584	0.426436	2.12978	4.70307	2.28274	2.42033	33.0439	36.1696	30.861	57.7694	57.7694	53.2621	0.94403	375.571	52.8123	880.199	2.35849	0.994209	-4.732	5.7262	0.154051	0.231396	-27.971	-4.50991	3.141	-25.6387	3.04093	-6.49685	17.2664	2.9056	-1.56652	29.7073	8.37368	15.6911	48.8276	6.94303	9.22719	58.3379	10.1912	14.7792	7.4122	6.2704	7.62729	24.8796
24	1.73	80.7037	0.199333	0.08	0.119333	0.535667	0.366806	1.84015	4.93428	2.55995	2.37432	34.3876	41.5869	29.6546	66.5786	66.5786	49.4852	1.07912	642.992	48.2164	2019.19	4.69722	1.09108	-4.28985	5.38093	0.104082	0.220312	-30.5916	-6.48848	4.72171	-32.2197	1.65041	-4.2141	-3.00396	6.61633	0.947404	28.6251	4.13504	14.7098	51.3181	5.0342	10.026	60.0261	10.4327	15.2484	8.85158	2.92728	4.8011	22.1248
25	1.74	79.8144	0.180333	0.0806667	0.0996667	0.455333	0.30507	1.7091	4.64709	2.37215	2.27494	35.7434	39.8077	32.807	71.8358	71.8358	62.3725	1.04371	519.215	62.3303	1204.18	1.43541	-0.361444	-4.62008	4.25863	0.14265	0.169456	-17.8618	-2.58355	1.3249	-23.2281	4.1596	-10.849	26.3085	3.89942	5.15379	17.6838	3.93695	9.45825	42.0482	3.86414	13.4348	48.9024	10.2455	13.7354	4.9252	2.36135	7.51079	20.2611
26	1.82	71.3902	0.216	0.097	0.119	0.452667	0.250705	1.16675	4.32265	2.13819	2.18446	29.7608	31.8031	28.243	49.976	49.9744	48.0159	0.979728	334.578	47.0923	675.768	3.18493	0.108618	-4.10456	4.21318	0.149439	0.191274	-16.4696	-8.72778	-6.56942	-13.5687	1.19874	4.28442	18.8238	2.96689	-1.35314	23.2256	3.49843	11.9837	43.6054	4.1034	6.93087	51.3861	9.39501	9.05556	12.5646	2.83411	10.5199	34.5978
27	1.78	74.9467	0.199	0.0916667	0.107333	0.474	0.336312	1.6966	4.81164	2.37446	2.43717	33.9533	35.9506	32.5175	60.4285	60.3446	56.0728	0.975021	397.325	55.7419	855.433	2.48366	0.145545	-4.64164	4.78719	0.155754	0.189962	-19.826	-11.2807	-7.98415	-12.8075	1.54504	2.97308	22.1923	18.5822	0.463013	26.2534	3.91287	12.7825	48.8454	7.60892	9.66703	52.1818	12.8845	10.6135	10.8188	1.64861	7.41648	30.1221
28	1.7	73.9783	0.186	0.0833333	0.102667	0.430333	0.259475	1.4099	4.28861	2.22632	2.06229	32.9159	36.7395	30.0207	69.4698	69.4698	53.6429	1.09431	542.733	53.2136	1256.37	1.46341	-0.38576	-4.02572	3.63996	0.13004	0.150854	-31.3555	-5.02355	-4.55915	-14.2746	0.491099	1.88067	24.6411	7.9549	-0.0102246	22.7338	9.1758	13.6884	42.2706	6.51726	13.5504	48.5234	7.33159	10.9595	4.41492	7.47562	11.3458	21.6683
29	1.66	67.5314	0.217333	0.097	0.120333	0.450333	0.249078	1.1504	4.36485	2.36762	1.99723	29.7911	34.1124	26.4512	52.2894	52.2894	46.8099	1.1859	389.8	46.5508	1437.29	1.59483	-0.114386	-4.18565	4.07127	0.134431	0.195018	-19.8341	-4.35083	9.14993	-14.4708	3.24394	-21.0664	11.2134	10.0424	-0.600235	23.2191	6.85159	18.5788	44.4823	6.3094	11.2921	57.2227	13.5174	16.186	9.62242	5.26088	13.3217	31.3641
30	1.7	76.4905	0.183	0.0893333	0.0936667	0.460667	0.319477	1.74856	4.74496	2.42069	2.32428	35.5775	36.8548	34.6151	60.3924	60.3912	59.8233	1.04133	380.092	59.8221	707.824	0.175439	-0.549704	-4.84121	4.2915	0.158831	0.160853	-12.2959	-4.90607	-1.23346	-9.27695	2.26705	-17.8507	34.2162	8.59195	10.0871	15.5866	5.43565	13.3573	38.4389	3.86687	8.5329	51.5887	9.74091	14.1804	5.94153	4.82393	8.15543	30.44
31	1.76	79.9495	0.272667	0.124667	0.148	0.500333	0.352757	1.29508	4.82445	2.32584	2.4986	27.4315	28.4599	26.6619	45.7128	45.6922	40.4684	0.931098	256.284	40.4307	831.941	0.756276	0.858961	-4.70911	5.56807	0.1806	0.249603	-42.0959	-10.9493	-0.0801824	-20.1818	5.16649	-4.73296	15.777	1.47686	-2.37199	32.7253	5.58962	20.2097	48.5662	12.6459	9.95718	49.5182	14.6166	7.50676	12.2244	4.17725	8.88451	31.2885
32	1.64	72.4437	0.193333	0.0863333	0.107	0.546333	0.395578	2.04559	5.22333	2.59929	2.62405	36.6323	39.8181	34.3048	66.392	66.392	62.8815	0.990524	391.343	62.8815	911.225	0	-0.105088	-5.5905	5.48542	0.169754	0.200481	-20.0984	-5.68157	5.44618	-22.4954	3.94119	-9.68893	18.8688	-1.04912	-2.30819	16.2386	5.92557	13.0424	49.1744	5.2413	8.10974	60.5382	10.3143	13.6257	6.18746	3.21889	11.1834	23.9834
33	1.65	56.6943	0.193667	0.091	0.102667	0.536	0.386958	1.9978	5.15821	2.56457	2.59363	36.2823	37.9629	35.0196	61.841	61.4714	59.0199	0.989459	363.965	58.6503	769.533	2.6893	-0.0666078	-5.41618	5.34958	0.170188	0.196654	-20.1171	-3.43659	10.0681	-15.3076	0.995869	-15.6477	30.9889	14.3897	0.477899	28.3899	9.33443	14.153	50.5531	5.86342	16.198	55.9222	7.37698	13.2568	11.0893	8.04279	12.2843	31.6327
34	1.66	71.0334	0.242333	0.107	0.135333	0.452	0.2604	1.09248	4.70436	2.59347	2.11089	29.4153	34.3103	25.6289	55.166	55.166	41.5233	1.23224	381.136	41.3983	1888.89	1.53414	-0.570256	-5.02273	4.45248	0.149706	0.211041	-19.5262	-7.38682	-5.30649	-17.4013	0.891251	-1.18461	1.85024	4.76272	-1.54291	22.3108	5.05971	17.6934	47.8766	5.32626	10.584	50.7323	8.95057	10.5465	11.7278	3.27254	10.6813	34.0334
35	1.74	74.9788	0.221667	0.0993333	0.122333	0.512667	0.345954	1.5654	4.85616	2.46244	2.39372	31.6209	34.5338	29.3795	51.0071	50.8827	47.5111	1.02896	364.844	46.2864	1640.97	4.34655	0.548383	-4.65682	5.2052	0.140262	0.217682	-23.8958	-4.41114	4.73114	-16.0919	0.0591429	-12.7784	0.956084	11.2146	-1.32288	30.0164	7.72109	15.4253	49.6627	5.88077	12.5742	52.6411	11.3133	12.7132	11.9433	5.30696	8.45733	31.2628
36	1.7	75.938	0.258	0.114	0.144	0.478	0.31478	1.22268	4.83858	2.56947	2.2691	28.4789	32.3509	25.5826	54.3071	54.3071	42.7961	1.13393	307.921	42.7961	1062.96	0	-0.125329	-5.19797	5.07264	0.182078	0.250317	-41.3542	-7.46219	6.84061	-17.9499	6.87621	-19.9462	26.5332	11.9421	9.0003	32.229	9.74268	13.5082	53.1387	11.0128	12.1847	61.9317	9.92721	13.8278	7.93183	8.73437	12.3946	33.0636
37	1.92	97.4701	0.231667	0.0996667	0.132	0.490333	0.27888	1.20395	4.70648	2.54816	2.15832	29.997	35.2699	26.1319	59.7769	59.7769	46.3695	1.18179	355.07	43.7425	993.246	8.49558	-0.304513	-5.04501	4.74049	0.168443	0.233197	-21.676	-3.97908	3.01956	-17.668	-4.9733	-3.59858	18.0818	8.63695	-0.471156	23.1652	6.75607	11.103	56.9045	6.4512	16.3522	60.9187	12.9225	13.4601	5.43624	4.61036	9.33878	27.6837
38	1.62	69.0991	0.255333	0.110333	0.145	0.566	0.400411	1.56856	5.12137	2.43497	2.68639	29.7523	31.8384	28.3138	46.078	46.078	45.7997	0.907264	256.703	45.7997	737.636	0	1.3321	-5.01142	6.34352	0.179449	0.274963	-29.7423	-9.9255	-4.24702	-20.3316	5.44273	-1.35391	11.5013	12.1476	3.4904	34.9304	6.22576	23.1142	67.9539	11.0529	12.1999	55.5923	23.6232	16.3771	12.8579	2.52684	8.08741	40.9471
39	1.66	75.7738	0.156333	0.068	0.0883333	0.449	0.283467	1.81288	4.55351	2.32208	2.23143	38.6997	43.8688	35.0973	78.7127	78.7127	74.4372	1.04144	663.684	74.4372	1333.97	0	-0.280675	-4.24372	3.96305	0.118616	0.14845	-17.9188	-2.23648	-4.21231	-17.4381	-3.54225	2.85852	25.9362	9.33691	0.241225	15.2373	4.79495	13.1632	36.6336	4.22898	10.2883	50.882	9.80257	10.6222	3.2777	2.48791	7.03729	15.5146
40	1.8	79.2491	0.201	0.091	0.11	0.415	0.249837	1.24325	4.75568	2.66705	2.08862	33.3034	38.9892	28.7775	68.1691	68.1691	54.4916	1.27983	380.979	54.4916	1056.92	0	-1.74274	-5.65413	3.91139	0.179338	0.178149	-20.3863	-9.00832	0.923768	-11.524	3.7493	-7.17018	30.7142	16.6248	5.97361	14.4792	3.73836	11.9784	38.0697	5.96875	8.12697	48.6101	7.65408	8.38632	5.38089	2.92634	11.7898	29.9916
41	1.68	71.3376	0.201667	0.0876667	0.114	0.470333	0.295915	1.46747	4.61164	2.44081	2.17084	32.5351	37.6278	28.8222	59.4294	59.4294	52.0147	1.12841	450.145	51.1666	1232.1	2.86195	0.269435	-4.34038	4.60982	0.133332	0.200768	-33.8982	-5.11143	6.03646	-12.7404	1.35527	-3.79626	21.4578	0.852635	-0.0040749	26.8568	7.23949	15.7048	46.2055	7.29255	12.6134	53.0726	8.53482	9.38907	5.83072	3.57181	7.52495	30.485
42	1.73	76.5367	0.205333	0.0893333	0.116	0.487333	0.299222	1.45895	4.49087	2.22034	2.27053	31.5444	34.596	29.3526	54.7821	54.7821	51.567	0.980226	370.877	51.4857	805.926	1.5873	0.486269	-4.16621	4.65248	0.148165	0.200967	-33.6837	0.0810732	7.8994	-20.7078	-3.22812	-9.68789	17.1912	3.29655	0.399362	23.914	10.2944	13.964	44.4257	7.78415	12.4585	58.3232	13.6433	11.161	4.75725	5.06481	6.22896	21.3202
43	1.77	77.0386	0.199	0.0873333	0.111667	0.491	0.288631	1.45781	4.84847	2.72078	2.12769	34.1161	40.9989	28.8986	72.2682	72.2682	53.8495	1.27941	515.858	52.3404	1606.24	4.09257	-0.441406	-4.95552	4.51411	0.141524	0.196239	-18.0486	-7.27862	0.306684	-21.2367	4.87649	-7.33361	11.4328	9.33694	-6.5751	20.0673	3.74226	16.7833	47.8228	10.6505	10.8792	51.7175	20.8801	12.7248	5.76101	1.77075	8.94156	23.7017
[truncated: 20 more columns]
